# Supplementary material for: Identifying fetal yawns based on temporal dynamics of mouth openings: A preterm neonate model using support vector machines (SVMs)
Source: PLoS One. 2019 Dec 19;14(12):e0226921. doi: 10.1371/journal.pone.0226921 (PMC6922391; doi:10.1371/journal.pone.0226921)
Supplement: S1 File — (CSV) [file pone.0226921.s001.csv]

yawn	duration	apexdur	opening	closing	dif_opclos	rate_opclos
0	2.56	0.375	1.545	0.64	0.905	2.4140625
0	1.479	0.19	0.765	0.524	0.241	1.4599236641
0	1.12	0.113	0.636	0.371	0.265	1.7142857143
0	3.122	0.357	0.695	2.07	-1.375	0.3357487923
0	1.358	0.395	0.453	0.51	-0.057	0.8882352941
0	2.032	0.47	1.242	0.32	0.922	3.88125
0	1.41	0.245	0.279	0.886	-0.607	0.3148984199
0	1.11	0.13	0.228	0.752	-0.524	0.3031914894
0	1.205	0.245	0.491	0.469	0.022	1.0469083156
0	1.808	0.432	0.528	0.848	-0.32	0.6226415094
0	0.997	0.075	0.64	0.282	0.358	2.2695035461
0	2.24	0.81	1.072	0.358	0.714	2.9944134078
0	0.714	0.092	0.51	0.112	0.398	4.5535714286
0	2.788	0.208	2.107	0.473	1.634	4.4545454545
0	2.24	0.599	0.569	1.072	-0.503	0.5307835821
0	3.387	0.375	1.865	1.147	0.718	1.6259808195
0	3.915	0.905	1.563	1.447	0.116	1.0801658604
0	2.278	1.168	0.47	0.64	-0.17	0.734375
0	3.37	1.771	0.357	1.242	-0.885	0.2874396135
0	2.24	1.376	0.32	0.544	-0.224	0.5882352941
0	2.842	1.035	0.922	0.885	0.037	1.0418079096
1	5.872	2.523	2.485	0.864	1.621	2.8761574074
0	2.352	0.923	0.677	0.752	-0.075	0.9002659574
0	2.348	0.47	0.636	1.242	-0.606	0.5120772947
0	2.75	0.45	0.83	1.47	-0.64	0.5646258503
0	4.912	0.245	3.104	1.563	1.541	1.9859245042
0	1.637	0.245	0.528	0.864	-0.336	0.6111111111
0	1.995	0.412	0.585	0.998	-0.413	0.5861723447
0	2.202	0.245	0.64	1.317	-0.677	0.4859529233
0	3.952	0.357	0.565	3.03	-2.465	0.1864686469
0	1.205	0.041	0.357	0.807	-0.45	0.4423791822
0	4.048	0.245	1.28	2.523	-1.243	0.5073325406
1	6.72	1.038	3.67	2.012	1.658	1.824055666
1	4.531	1.45	1.787	1.294	0.493	1.3809891808
1	6.512	3.013	2.427	1.072	1.355	2.2639925373
0	3.99	1.45	0.79	1.75	-0.96	0.4514285714
1	3.915	1.675	1.317	0.923	0.394	1.4268689057
1	5.872	2.88	1.92	1.072	0.848	1.7910447761
1	5.232	3.088	1.429	0.715	0.714	1.9986013986
1	5.402	2.315	2.053	1.034	1.019	1.9854932302
0	1.845	0.773	0.64	0.432	0.208	1.4814814815
0	2.107	0.394	0.358	1.355	-0.997	0.2642066421
0	1.92	0.677	0.395	0.848	-0.453	0.4658018868
0	1.358	0.13	0.398	0.83	-0.432	0.4795180723
0	1.504	0.038	0.357	1.109	-0.752	0.3219116321
1	4.272	1.056	2.069	1.147	0.922	1.8038360942
0	3.558	1.883	0.715	0.96	-0.245	0.7447916667
0	1.6	0.245	0.678	0.677	0.001	1.0014771049
0	1.68	0.491	0.581	0.608	-0.027	0.9555921053
0	2.28	0.395	0.998	0.887	0.111	1.1251409245
0	2.64	0.923	0.34	1.377	-1.037	0.2469135802
0	2	0.848	0.743	0.409	0.334	1.8166259169
0	1.48	0.149	0.132	1.199	-1.067	0.1100917431
0	1.88	0.395	0.379	1.106	-0.727	0.342676311
0	2.203	0.715	0.528	0.96	-0.432	0.55
0	2.012	0.64	1.015	0.357	0.658	2.8431372549
0	1.72	0.603	0.855	0.262	0.593	3.2633587786
0	2.314	0.96	0.997	0.357	0.64	2.7927170868
0	1.56	0.507	0.795	0.258	0.537	3.0813953488
0	1.2	0.245	0.479	0.476	0.003	1.006302521
0	2.64	0.282	1.243	1.115	0.128	1.1147982063
0	0.885	0.208	0.357	0.32	0.037	1.115625
0	1.793	0.112	1.398	0.283	1.115	4.9399293286
0	1.242	0.565	0.432	0.245	0.187	1.7632653061
0	1.392	0.357	0.208	0.827	-0.619	0.2515114873
0	0.864	0.133	0.224	0.507	-0.283	0.4418145957
0	1.525	0.283	0.357	0.885	-0.528	0.4033898305
0	2.921	0.603	0.528	1.79	-1.262	0.294972067
0	3.52	0.677	1.376	1.467	-0.091	0.9379686435
0	2.768	0.811	0.997	0.96	0.037	1.0385416667
0	1.958	0.32	0.491	1.147	-0.656	0.4280732345
0	1.184	0.395	0.469	0.32	0.149	1.465625
0	2.448	0.282	1.526	0.64	0.886	2.384375
0	2.24	0.64	0.64	0.96	-0.32	0.6666666667
0	1.43	0.473	0.395	0.562	-0.167	0.7028469751
0	2.352	0.224	0.603	1.525	-0.922	0.3954098361
0	2.07	0.395	0.923	0.752	0.171	1.227393617
0	1.733	0.282	0.528	0.923	-0.395	0.5720476706
1	6.192	3.2	2.315	0.677	1.638	3.4194977843
0	1.392	0.49	0.507	0.395	0.112	1.2835443038
0	0.864	0.075	0.357	0.432	-0.075	0.8263888889
0	0.96	0.074	0.32	0.566	-0.246	0.5653710247
0	1.13	0.055	0.398	0.677	-0.279	0.58788774
0	1.205	0.075	0.357	0.773	-0.416	0.4618369987
0	1.92	0.224	0.528	1.168	-0.64	0.4520547945
0	1.994	0.32	0.922	0.752	0.17	1.2260638298
0	4.745	0.469	1.675	2.601	-0.926	0.6439830834
0	4.027	0.565	1.712	1.75	-0.038	0.9782857143
0	1.488	0.282	0.528	0.678	-0.15	0.7787610619
0	3.748	1.072	0.998	1.678	-0.68	0.5947556615
0	4.384	0.245	0.752	3.387	-2.635	0.2220253912
0	2.954	0.265	1.525	1.164	0.361	1.310137457
0	1.889	0.167	1.113	0.609	0.504	1.8275862069
0	0.885	0.153	0.32	0.412	-0.092	0.7766990291
0	1.205	0.038	0.394	0.773	-0.379	0.509702458
0	5.95	0.602	3.84	1.508	2.332	2.5464190981
0	1.637	0.228	0.602	0.807	-0.205	0.7459727385
0	1.712	0.412	0.585	0.715	-0.13	0.8181818182
0	1.28	0.075	0.49	0.715	-0.225	0.6853146853
0	1.072	0.075	0.32	0.677	-0.357	0.4726735598
0	1.638	0.171	0.432	1.035	-0.603	0.4173913043
0	1.034	0.037	0.565	0.432	0.133	1.3078703704
0	1.202	0.074	0.77	0.358	0.412	2.1508379888
0	3.557	0.283	2.41	0.864	1.546	2.7893518519
0	3.728	0.565	1.318	1.845	-0.527	0.7143631436
0	3.595	0.357	1.675	1.563	0.112	1.0716570697
0	2.448	0.32	1.488	0.64	0.848	2.325
1	6.965	3.051	2.634	1.28	1.354	2.0578125
1	3.52	1.712	1.28	0.528	0.752	2.4242424242
1	3.669	1.072	1.675	0.922	0.753	1.81670282
0	1.48	0.149	0.351	0.98	-0.629	0.3581632653
0	1.8	0.112	0.651	1.037	-0.386	0.6277724204
0	1.48	0.81	0.334	0.336	-0.002	0.994047619
0	1.12	0.45	0.327	0.343	-0.016	0.9533527697
0	2.76	0.187	0.716	1.857	-1.141	0.3855681206
0	1.035	0.432	0.395	0.208	0.187	1.8990384615
0	1.109	0.432	0.432	0.245	0.187	1.7632653061
0	1.927	0.507	0.855	0.565	0.29	1.5132743363
0	1.865	0.395	0.677	0.793	-0.116	0.8537200504
0	2.44	0.848	0.576	1.016	-0.44	0.5669291339
1	5.175	2.24	1.975	0.96	1.015	2.0572916667
0	1.279	0.037	0.528	0.714	-0.186	0.7394957983
1	3	1.242	1.117	0.641	0.476	1.7425897036
0	3.852	0.602	1.01	2.24	-1.23	0.4508928571
0	2.185	0.116	1.109	0.96	0.149	1.1552083333
0	1.84	0.848	0.495	0.497	-0.002	0.9959758551
0	1.44	0.32	0.382	0.738	-0.356	0.5176151762
0	1.08	0.055	0.461	0.564	-0.103	0.8173758865
0	2.84	0.528	1.009	1.303	-0.294	0.7743668457
0	3	1.321	0.48	1.199	-0.719	0.4003336113
